# Supplementary material for: Gsk-3-Mediated Proteasomal Degradation of ATF4 Is a Proapoptotic Mechanism in Mouse Pancreatic β-Cells
Source: Int J Mol Sci. 2022 Nov 5;23(21):13586. doi: 10.3390/ijms232113586 (PMC9657557; doi:10.3390/ijms232113586)
Supplement: Supplementary file 1 [file ijms-23-13586-s001.zip]

Archive with 1 entries (1 files):
- ijms-1968791-supplementary.pdf
